# Supplementary material for: High-throughput sequencing defines donor and recipient HLA B-cell epitope frequencies for prospective matching in transplantation
Source: Commun Biol. 2021 May 14;4:583. doi: 10.1038/s42003-021-01989-3 (PMC8121953; doi:10.1038/s42003-021-01989-3)
Supplement: Supplementary file 3 — Supplemental Data 1 [file 42003_2021_1989_MOESM3_ESM.csv]

	Relative Frequencies
Allele	Kidney Patients (KP)	Kidney Donors (KD)	Total Population
A*02:04	0.001	0.000	0.001
A*02:13	0.000	0.001	0.001
A*02:22	0.000	0.001	0.001
A*03:05	0.000	0.001	0.001
A*11:03	0.001	0.000	0.001
A*24:02G	0.001	0.000	0.001
A*24:23	0.000	0.001	0.001
A*24:36N	0.001	0.000	0.001
A*26:03	0.001	0.000	0.001
A*26:08	0.001	0.000	0.001
A*30:10	0.001	0.000	0.001
A*30:11	0.000	0.001	0.001
A*33:05	0.000	0.001	0.001
A*36:01	0.001	0.000	0.001
A*66:03	0.000	0.001	0.001
A*74:03	0.000	0.001	0.001
B*13:06	0.001	0.000	0.001
B*14:03	0.000	0.001	0.001
B*15:03	0.000	0.001	0.001
B*15:06	0.001	0.000	0.001
B*15:10	0.001	0.000	0.001
B*15:12G	0.001	0.000	0.001
B*15:15	0.001	0.000	0.001
B*15:24	0.000	0.001	0.001
B*15:32	0.000	0.001	0.001
B*18:02	0.001	0.000	0.001
B*27:10	0.001	0.000	0.001
B*35:01G	0.000	0.001	0.001
B*39:08	0.001	0.000	0.001
B*39:15	0.000	0.001	0.001
B*39:24	0.001	0.000	0.001
B*39:31	0.000	0.001	0.001
B*40:03	0.001	0.000	0.001
B*40:10	0.001	0.000	0.001
B*40:14	0.001	0.000	0.001
B*40:26	0.001	0.000	0.001
B*42:02	0.001	0.000	0.001
B*50:02	0.001	0.000	0.001
B*51:08	0.000	0.001	0.001
B*56:07	0.001	0.000	0.001
B*57:02	0.000	0.001	0.001
B*58:01G	0.001	0.000	0.001
C*02:04	0.000	0.001	0.001
C*04:04	0.000	0.001	0.001
C*04:09N	0.001	0.000	0.001
C*05:01G	0.000	0.001	0.001
C*07:02G	0.001	0.000	0.001
C*12:03G	0.000	0.001	0.001
C*15:06	0.000	0.001	0.001
C*15:09	0.000	0.001	0.001
C*16:30N	0.001	0.000	0.001
C*18:02	0.000	0.001	0.001
DPA1*03:01	0.000	0.001	0.001
DPB1*18:01	0.001	0.000	0.001
DPB1*19:01G	0.001	0.000	0.001
DPB1*31:01	0.001	0.000	0.001
DPB1*33:01	0.000	0.001	0.001
DPB1*40:01	0.000	0.001	0.001
DPB1*46:01	0.001	0.000	0.001
DPB1*51:01	0.001	0.000	0.001
DPB1*59:01	0.001	0.000	0.001
DPB1*85:01	0.001	0.000	0.001
DQA1*01:01G	0.000	0.001	0.001
DQA1*01:07	0.000	0.001	0.001
DQB1*05:04	0.001	0.000	0.001
DRB1*04:18	0.000	0.001	0.001
DRB1*08:06	0.001	0.000	0.001
DRB1*11:11	0.000	0.001	0.001
DRB1*11:14	0.001	0.000	0.001
DRB1*14:03	0.001	0.000	0.001
DRB1*14:07	0.000	0.001	0.001
DRB1*14:08	0.001	0.000	0.001
DRB3*01:02	0.000	0.001	0.001
DRB3*02:13	0.001	0.000	0.001
DRB3*02:17	0.001	0.000	0.001
A*01:02	0.002	0.000	0.001
A*02:02	0.001	0.001	0.001
A*02:08	0.001	0.001	0.001
A*02:09	0.001	0.001	0.001
A*24:10	0.001	0.001	0.001
A*66:01	0.000	0.003	0.001
B*15:12	0.002	0.000	0.001
B*35:12	0.001	0.001	0.001
B*51:05	0.001	0.001	0.001
B*51:09	0.000	0.003	0.001
B*56:04	0.000	0.003	0.001
B*57:03	0.000	0.003	0.001
B*59:01	0.002	0.000	0.001
C*01:02G	0.001	0.001	0.001
C*07:10	0.001	0.001	0.001
DQA1*04:04	0.001	0.001	0.001
DQA1*05:01G	0.002	0.000	0.001
DQB1*03:04	0.002	0.000	0.001
DQB1*06:10	0.002	0.000	0.001
DRB1*03:05	0.001	0.001	0.001
DRB1*08:09	0.002	0.000	0.001
DRB1*11:02	0.000	0.003	0.001
DRB1*11:06	0.002	0.000	0.001
DRB3*02:10	0.002	0.000	0.001
A*74:01	0.003	0.000	0.002
B*15:03G	0.002	0.001	0.002
B*15:05	0.002	0.001	0.002
B*15:08	0.002	0.001	0.002
B*15:16	0.002	0.001	0.002
B*15:25	0.003	0.000	0.002
B*18:03	0.001	0.003	0.002
B*39:09	0.001	0.003	0.002
B*40:08	0.000	0.004	0.002
B*42:01	0.002	0.001	0.002
B*44:04	0.000	0.004	0.002
B*44:27	0.002	0.001	0.002
B*48:03	0.003	0.000	0.002
B*51:07	0.001	0.003	0.002
C*14:03	0.003	0.000	0.002
DPB1*38:01	0.001	0.003	0.002
DQA1*03:01G	0.002	0.001	0.002
DRB1*04:11	0.002	0.001	0.002
DRB1*15:03	0.003	0.000	0.002
DRB4*01:02	0.003	0.000	0.002
A*02:20	0.003	0.001	0.002
A*24:03	0.001	0.004	0.002
A*24:33	0.004	0.000	0.002
A*30:04	0.002	0.003	0.002
A*68:03	0.003	0.001	0.002
A*69:01	0.002	0.003	0.002
B*15:11	0.003	0.001	0.002
B*15:27	0.004	0.000	0.002
B*51:02	0.002	0.003	0.002
C*16:04	0.003	0.001	0.002
DPA1*01:05	0.000	0.005	0.002
DPB1*19:01	0.002	0.003	0.002
DPB1*35:01	0.001	0.004	0.002
DRB1*03:02	0.002	0.003	0.002
DRB1*08:04	0.002	0.003	0.002
DRB1*13:12	0.004	0.000	0.002
DRB1*14:05	0.001	0.004	0.002
DRB5*02:03	0.003	0.001	0.002
B*27:06	0.003	0.003	0.003
B*27:07	0.005	0.000	0.003
C*08:03	0.002	0.004	0.003
C*12:04	0.005	0.000	0.003
DRB1*13:05	0.004	0.001	0.003
DRB1*14:06	0.002	0.004	0.003
A*34:02	0.003	0.004	0.003
B*07:06	0.006	0.000	0.003
B*15:01G	0.004	0.003	0.003
B*44:02G	0.004	0.003	0.003
B*44:05	0.004	0.003	0.003
B*47:01	0.004	0.003	0.003
DPB1*28:01	0.004	0.003	0.003
A*02:11	0.005	0.003	0.004
A*29:01	0.004	0.004	0.004
B*15:13	0.007	0.000	0.004
B*53:01	0.002	0.006	0.004
DPB1*23:01	0.002	0.006	0.004
DRB1*04:08	0.005	0.003	0.004
A*02:01G	0.004	0.005	0.004
B*15:21	0.007	0.001	0.004
B*51:06	0.007	0.001	0.004
DQA1*04:02	0.003	0.008	0.005
DRB1*15:06	0.007	0.003	0.005
DRB5*01:03	0.007	0.003	0.005
A*03:02	0.007	0.004	0.005
A*68:01G	0.004	0.008	0.005
B*15:18	0.007	0.004	0.005
B*35:08	0.006	0.005	0.005
DRB1*12:01	0.004	0.008	0.005
A*33:01	0.005	0.008	0.006
B*07:05	0.007	0.005	0.006
B*27:02	0.005	0.008	0.006
B*39:05	0.010	0.001	0.006
C*04:01G	0.008	0.004	0.006
B*55:02	0.010	0.003	0.007
C*15:05	0.008	0.005	0.007
DPB1*21:01	0.010	0.003	0.007
DRB1*04:10	0.006	0.008	0.007
B*27:04	0.009	0.005	0.007
DRB1*04:06	0.010	0.004	0.007
DRB1*11:03	0.005	0.010	0.007
B*45:01	0.007	0.009	0.008
DPA1*01:04	0.007	0.009	0.008
A*11:02	0.010	0.005	0.008
B*15:07	0.012	0.003	0.008
B*15:17	0.010	0.006	0.008
B*39:06	0.004	0.015	0.009
B*48:01	0.012	0.004	0.009
C*17:01	0.010	0.006	0.009
DPB1*20:01	0.007	0.011	0.009
A*68:02	0.006	0.014	0.009
B*54:01	0.014	0.003	0.009
DRB5*01:08N	0.012	0.005	0.009
B*41:01	0.011	0.008	0.010
DRB1*08:11	0.010	0.010	0.010
B*56:01	0.010	0.011	0.010
B*35:02	0.010	0.013	0.011
DRB1*13:03	0.006	0.018	0.011
C*16:02	0.012	0.010	0.011
DPB1*15:01	0.010	0.013	0.011
DPB1*16:01	0.012	0.010	0.011
DPB1*26:01	0.015	0.006	0.011
DRB1*04:02	0.011	0.011	0.011
A*30:02	0.012	0.011	0.012
C*04:03	0.017	0.005	0.012
B*14:01	0.012	0.013	0.012
DPA1*04:01	0.017	0.006	0.012
DQB1*06:09	0.012	0.013	0.012
B*15:35	0.018	0.006	0.013
B*35:05	0.017	0.008	0.013
B*40:06	0.016	0.009	0.013
DPB1*13:01	0.017	0.010	0.014
DRB1*01:02	0.011	0.019	0.015
DRB1*08:02	0.019	0.009	0.015
DRB1*14:02	0.022	0.006	0.015
C*07:06	0.020	0.010	0.016
B*50:01	0.018	0.014	0.016
DPB1*10:01	0.015	0.019	0.017
DRB1*01:03	0.015	0.019	0.017
DRB1*08:03	0.023	0.009	0.017
DRB1*14:04	0.022	0.010	0.017
DRB1*16:02	0.023	0.009	0.017
A*02:05	0.018	0.016	0.017
B*38:01	0.018	0.018	0.018
DRB1*16:01	0.017	0.019	0.018
B*13:01	0.023	0.013	0.018
DPB1*03:01G	0.013	0.030	0.021
A*30:01	0.022	0.020	0.021
A*34:01	0.030	0.010	0.021
DRB1*12:01G	0.021	0.023	0.022
DPB1*09:01	0.027	0.016	0.022
DQA1*05:03	0.031	0.010	0.022
A*02:07	0.029	0.015	0.023
A*24:07	0.029	0.015	0.023
B*15:02	0.032	0.011	0.023
DRB5*02:02	0.026	0.021	0.024
A*02:03	0.031	0.016	0.024
DRB1*04:07	0.023	0.026	0.024
B*38:02	0.034	0.014	0.025
DQB1*04:01	0.038	0.009	0.025
A*23:01	0.023	0.031	0.027
B*58:01	0.031	0.020	0.027
DQA1*01:05	0.036	0.014	0.027
DRB1*10:01	0.036	0.014	0.027
B*39:01	0.028	0.026	0.027
B*49:01	0.032	0.020	0.027
B*46:01	0.031	0.023	0.028
B*52:01	0.035	0.018	0.028
A*25:01	0.024	0.035	0.029
C*03:02	0.035	0.020	0.029
B*37:01	0.031	0.026	0.029
DPB1*11:01	0.022	0.040	0.030
B*14:02	0.022	0.041	0.030
DPB1*02:02	0.040	0.018	0.030
DPB1*17:01	0.031	0.030	0.030
C*07:04	0.026	0.038	0.031
DPB1*06:01	0.022	0.045	0.032
DRB5*01:02	0.037	0.026	0.033
B*55:01	0.031	0.036	0.034
B*35:03	0.031	0.039	0.034
C*12:02	0.045	0.024	0.036
DPB1*14:01	0.040	0.033	0.037
DRB1*08:01	0.028	0.051	0.038
A*02:06	0.051	0.021	0.038
C*14:02	0.047	0.030	0.040
DPB1*13:01G	0.045	0.033	0.040
B*40:02	0.042	0.038	0.040
A*33:03	0.051	0.026	0.041
C*08:01	0.060	0.015	0.041
DRB1*11:04	0.031	0.053	0.041
C*08:02	0.034	0.053	0.042
DRB1*12:02	0.055	0.025	0.042
DRB1*04:03	0.046	0.039	0.043
B*13:02	0.040	0.048	0.043
A*29:02	0.037	0.053	0.044
DQA1*06:01	0.057	0.028	0.044
C*16:01	0.034	0.065	0.048
DRB1*14:54	0.056	0.041	0.050
DPB1*04:01G	0.050	0.051	0.050
DRB1*04:05	0.071	0.024	0.051
DQB1*06:01	0.070	0.030	0.053
DQB1*06:04	0.051	0.056	0.053
B*57:01	0.051	0.059	0.054
DRB4*01:03N	0.047	0.065	0.055
DQA1*03:02	0.066	0.045	0.057
DRB4*01:01	0.042	0.077	0.057
A*26:01	0.059	0.055	0.057
DRB1*09:01	0.067	0.045	0.057
A*68:01	0.052	0.065	0.058
C*15:02	0.065	0.049	0.058
DQA1*04:01	0.054	0.064	0.059
DPB1*04:02G	0.057	0.061	0.059
B*18:01	0.053	0.070	0.061
A*32:01	0.062	0.060	0.061
C*12:03	0.060	0.063	0.061
A*31:01	0.065	0.060	0.063
DQB1*05:03	0.073	0.051	0.064
DQA1*01:04	0.077	0.051	0.066
DRB1*15:02	0.086	0.040	0.066
DRB1*13:02	0.063	0.072	0.067
B*27:05	0.064	0.075	0.069
C*02:02	0.063	0.082	0.071
DQB1*05:02	0.100	0.046	0.077
DQB1*04:02	0.071	0.085	0.077
B*44:03	0.071	0.093	0.081
DRB1*04:04	0.083	0.079	0.081
DRB1*13:01	0.091	0.103	0.096
DRB1*11:01	0.099	0.097	0.098
C*03:03	0.098	0.103	0.100
B*15:01	0.104	0.104	0.104
DQB1*06:03	0.098	0.112	0.104
DRB3*03:01	0.112	0.095	0.105
B*35:01	0.106	0.108	0.107
DQB1*03:03	0.115	0.110	0.113
C*01:02	0.121	0.107	0.115
B*51:01	0.117	0.114	0.116
DPB1*01:01	0.130	0.107	0.120
DRB1*01:01	0.098	0.153	0.122
B*44:02	0.093	0.169	0.126
C*05:01	0.106	0.158	0.128
DPB1*03:01	0.132	0.125	0.129
B*40:01	0.152	0.102	0.130
DPB1*05:01	0.172	0.079	0.132
DQB1*02:02	0.119	0.157	0.135
DQA1*01:03	0.144	0.128	0.137
DPB1*04:02	0.138	0.138	0.138
DRB1*04:01	0.131	0.161	0.144
C*06:02	0.139	0.157	0.147
DQA1*03:03	0.158	0.139	0.150
C*03:04	0.176	0.141	0.161
DQB1*06:02	0.132	0.213	0.167
DQA1*01:01	0.153	0.194	0.171
A*11:01	0.198	0.137	0.172
DPA1*02:02	0.226	0.122	0.181
B*07:02	0.151	0.225	0.183
DQA1*02:01	0.160	0.213	0.183
DRB1*07:01	0.160	0.213	0.183
B*08:01	0.175	0.207	0.189
DQA1*05:05	0.174	0.215	0.192
C*04:01	0.189	0.197	0.192
DQB1*05:01	0.182	0.206	0.192
DRB1*15:01	0.173	0.230	0.197
A*03:01	0.190	0.223	0.204
DQA1*03:01	0.217	0.197	0.209
A*24:02	0.235	0.196	0.218
C*07:01	0.211	0.250	0.228
DQA1*05:01	0.231	0.236	0.233
DQB1*03:02	0.242	0.221	0.233
DRB1*03:01	0.232	0.235	0.233
DQB1*02:01	0.232	0.236	0.233
DRB5*01:01	0.225	0.246	0.234
DPB1*02:01	0.261	0.242	0.253
DPA1*02:01	0.258	0.248	0.254
DRB3*01:01	0.247	0.277	0.260
A*01:01	0.230	0.317	0.268
C*07:02	0.298	0.295	0.297
DQA1*01:02	0.298	0.329	0.311
DRB3*02:02	0.327	0.306	0.318
DQB1*03:01	0.323	0.340	0.330
A*02:01	0.313	0.402	0.351
DRB4*01:03	0.470	0.428	0.452
DPB1*04:01	0.455	0.591	0.514
DPA1*01:03	0.832	0.906	0.864
