# Supplementary material for: High-throughput sequencing defines donor and recipient HLA B-cell epitope frequencies for prospective matching in transplantation
Source: Commun Biol. 2021 May 14;4:583. doi: 10.1038/s42003-021-01989-3 (PMC8121953; doi:10.1038/s42003-021-01989-3)
Supplement: Supplementary file 4 — Supplemental Data 2 [file 42003_2021_1989_MOESM4_ESM.csv]

		Relative Frequencies
Eplet	Gene	Kidney Patients (KP)	Kidney Donors (KD)	Total Population
164VQ	DRB1	0.036	0.014	0.027
40D2	DRB1	0.036	0.014	0.027
17RS	A	0.039	0.035	0.037
62LQ	A	0.041	0.056	0.048
144QL	B	0.064	0.059	0.062
158T	B	0.094	0.078	0.087
76ESI	A	0.086	0.094	0.089
71SA	B	0.092	0.090	0.092
56R	A	0.099	0.093	0.096
55RL	DQB1	0.110	0.093	0.102
66DI	DQB1	0.110	0.093	0.102
70ED	DQB1	0.110	0.093	0.102
149TAH	A	0.142	0.123	0.134
57DE	DRB1	0.137	0.156	0.145
96ES	DRB1	0.123	0.184	0.150
16Y	DRB1	0.182	0.143	0.165
138K	C	0.137	0.203	0.166
151AHA	A	0.206	0.141	0.178
25Q	DRB1	0.160	0.213	0.183
47KHL	DQA1	0.160	0.213	0.183
161D	A	0.195	0.227	0.209
166ES	B	0.175	0.275	0.218
13FE	DRB1	0.219	0.240	0.228
62RR	A,B	0.238	0.228	0.234
177KT	C	0.225	0.258	0.239
70IAQ	B	0.222	0.280	0.247
56PV	DQB1	0.239	0.267	0.251
163RW	A	0.282	0.230	0.259
62EE	A	0.281	0.241	0.264
65GK	A	0.281	0.241	0.264
57D	DPB1	0.256	0.282	0.268
163RG	A	0.232	0.317	0.269
44KM3	A	0.233	0.317	0.269
173K	C	0.297	0.257	0.280
104ART	DRB5	0.283	0.292	0.287
108T	DRB5	0.283	0.292	0.287
96EN	DRB5	0.283	0.292	0.287
142M3	DRB1	0.295	0.296	0.295
44RMA	B	0.327	0.277	0.306
87F	DQB1	0.288	0.335	0.308
116I	DQB1	0.333	0.292	0.315
125S	DQB1	0.333	0.292	0.315
74SR	DQB1	0.333	0.292	0.315
51R	DRB3	0.329	0.306	0.319
65QIA	B	0.296	0.359	0.323
74R	DRB1,3	0.323	0.325	0.324
45EV	DQB1	0.324	0.340	0.331
180LT	DRB1	0.361	0.331	0.348
96Y	DRB1	0.361	0.331	0.348
45GE	DQB1	0.337	0.371	0.352
55LPA	DQB1	0.337	0.371	0.352
74AVR	DQB1	0.337	0.371	0.352
156DA	B,C	0.319	0.398	0.353
76ANT	A	0.319	0.404	0.356
80TLR	B	0.362	0.412	0.384
25YS	DQA1	0.406	0.374	0.392
47QL	DQA1	0.406	0.374	0.392
52RR	DQA1	0.406	0.374	0.392
69AA	B	0.374	0.429	0.398
21H	C	0.418	0.374	0.399
44RT	B	0.400	0.403	0.401
26G	DQB1	0.427	0.370	0.402
74SV	DQB1	0.427	0.370	0.402
50RA	DPA1	0.455	0.348	0.408
96EV	DRB1,5	0.389	0.449	0.415
163E	DQA1	0.416	0.434	0.424
175K	DQA1	0.416	0.434	0.424
75S	DQA1	0.416	0.434	0.424
56EE	DPB1	0.454	0.427	0.442
62GK2	A	0.436	0.467	0.449
107W	A	0.439	0.469	0.452
70QT	DRB1	0.458	0.463	0.460
41T	B	0.467	0.478	0.472
180E	B	0.468	0.488	0.477
163R	A	0.483	0.506	0.493
62GE	A,B	0.490	0.512	0.499
18L	DRB4	0.502	0.497	0.500
26WN	DRB4	0.502	0.497	0.500
40YNL	DRB4	0.502	0.497	0.500
48Q	DRB4	0.502	0.497	0.500
81Y	DRB4	0.502	0.497	0.500
163EW	A,B,C	0.500	0.507	0.503
166DG	A,B	0.487	0.523	0.503
144TKH	A	0.490	0.529	0.507
40GR	DQA1	0.511	0.519	0.515
47CL	DQA1	0.511	0.519	0.515
53QF	DQA1	0.511	0.519	0.515
37YV	DRB1	0.522	0.527	0.524
193PL3	C	0.515	0.538	0.525
267QE	C	0.522	0.541	0.530
40ERV	DQA1	0.529	0.542	0.535
80I	A,B	0.553	0.513	0.536
4Q	DRB1,4	0.534	0.542	0.537
11STS	DRB1	0.525	0.555	0.538
96K	DPB1	0.565	0.508	0.541
84DEAV	DPB1	0.582	0.514	0.553
80K	C	0.537	0.583	0.557
181M	DRB1,4	0.561	0.553	0.557
219W	C	0.595	0.538	0.570
85VA	DQB1	0.568	0.575	0.571
55PP	DQB1	0.598	0.597	0.598
77N	DRB1,3	0.603	0.601	0.602
98Q	DRB3	0.603	0.601	0.602
77R	DQB1	0.606	0.606	0.606
52PQ	DQB1	0.607	0.626	0.615
85VG(DQB1)	DQB1	0.607	0.626	0.615
56E	DPB1	0.643	0.632	0.639
35FV	DPB1	0.644	0.636	0.641
140T	DQB1	0.656	0.652	0.654
182N	DQB1	0.656	0.652	0.654
52PL	DQB1	0.656	0.652	0.654
62QE	A	0.657	0.681	0.667
163LW	B,C	0.714	0.631	0.678
127K	A	0.681	0.685	0.683
52PR	DQB1	0.683	0.690	0.686
47F	DRB1	0.701	0.728	0.712
144KR	A	0.733	0.724	0.729
82LR	A,B	0.750	0.735	0.744
70D	DRB1,5	0.740	0.779	0.757
96HK	DRB1,3	0.786	0.794	0.789
56A	DPB1	0.798	0.819	0.807
140A	DQB1	0.797	0.833	0.813
182S	DQB1	0.797	0.833	0.813
85GPM	DPB1	0.799	0.872	0.830
76ESN	B	0.858	0.829	0.846
90D	A,C	0.842	0.853	0.847
125A	DQB1	0.841	0.856	0.847
84QL	DQB1	0.841	0.856	0.847
77T(DQB1)	DQB1	0.845	0.876	0.858
150AAH	A	0.865	0.851	0.859
67LQ	DRB1,3	0.857	0.863	0.860
45GV	DQB1	0.865	0.859	0.862
50QA	DPA1	0.835	0.910	0.867
76VRN	B,C	0.891	0.868	0.881
76VS	B,C	0.891	0.868	0.881
253Q	A,C	0.883	0.898	0.889
138MI	A	0.890	0.893	0.892
131S	B	0.900	0.892	0.897
104A	DRB1,3,5	0.902	0.901	0.901
193PV	B,C	0.912	0.902	0.908
69TNT	B	0.934	0.928	0.932
79GT	A	0.957	0.965	0.960
28T	DQB1	0.963	0.961	0.962
46VY	DQB1	0.963	0.961	0.962
52P	DQB1	0.963	0.961	0.962
73A	DRB1,4,5	0.977	0.980	0.978
4R	DRB1,3,5	0.980	0.985	0.982
77T(DRB)	DRB1,4,5	0.984	0.986	0.985
25R	DRB1,3,5	0.986	0.989	0.987
85VG(DRB)	DRB1,3,5	0.989	0.989	0.989
