# Supplementary material for: High-throughput sequencing defines donor and recipient HLA B-cell epitope frequencies for prospective matching in transplantation
Source: Commun Biol. 2021 May 14;4:583. doi: 10.1038/s42003-021-01989-3 (PMC8121953; doi:10.1038/s42003-021-01989-3)
Supplement: Supplementary file 5 — Supplemental Data 3 [file 42003_2021_1989_MOESM5_ESM.csv]

	Score0	Score1	Score2	Score3	Score4	Score5	Score6	Score7	Score8	Score9	Score10	Score11	Score12	Score13	Score14	Score15	Score16	Score17	Score18	Score19	Score20	Score21	Score22	Score23	Score24	Score25	Score26	Score27	Score28	Score29	Score30	Score31	Score32	Score33	Score34	Score35
AB All Loci simulations	0.023943662	0.029577465	0.041549296	0.05915493	0.088732394	0.121830986	0.161267606	0.20915493	0.266901408	0.341549296	0.416197183	0.481690141	0.550704225	0.614788732	0.677464789	0.745070423	0.805633803	0.857746479	0.898591549	0.935211268	0.955633803	0.972535211	0.980985915	0.988732394	0.992253521	0.995070423	0.995774648	0.995774648	0.998591549	0.999295775	0.999295775	1	1	1	1	1
AB Class I simulations	0.077464789	0.163380282	0.281690141	0.435915493	0.590140845	0.748591549	0.861971831	0.926760563	0.969014085	0.987323944	0.995070423	0.996478873	0.997887324	1	1	1	1	1	1	1	1	1	1	1	1	1	1	1	1	1	1	1	1	1	1	1
AB Class II simulations	0.198591549	0.368309859	0.432394366	0.528169014	0.616901408	0.704929577	0.784507042	0.835915493	0.888732394	0.914084507	0.94084507	0.962676056	0.977464789	0.985915493	0.993661972	0.994366197	0.994366197	0.995774648	0.998591549	0.999295775	0.999295775	0.999295775	0.999295775	0.999295775	0.999295775	0.999295775	0.999295775	1	1	1	1	1	1	1	1	1
AB DQB1 simulations	0.842253521	0.919014085	0.937323944	0.970422535	0.977464789	0.983098592	0.99084507	0.997887324	0.998591549	0.998591549	0.998591549	1	1	1	1	1	1	1	1	1	1	1	1	1	1	1	1	1	1	1	1	1	1	1	1	1
AB DRB1345 simulations	0.592253521	0.794366197	0.890140845	0.975352113	0.985211268	0.996478873	0.997887324	0.998591549	0.998591549	0.998591549	0.998591549	1	1	1	1	1	1	1	1	1	1	1	1	1	1	1	1	1	1	1	1	1	1	1	1	1
AB DRB1345&DQB1 simulations	0.416197183	0.562676056	0.63943662	0.713380282	0.772535211	0.884507042	0.923943662	0.951408451	0.971830986	0.98028169	0.99084507	0.996478873	0.997887324	0.998591549	0.999295775	0.999295775	0.999295775	0.999295775	0.999295775	0.999295775	0.999295775	1	1	1	1	1	1	1	1	1	1	1	1	1	1	1
Atlantic All Loci simulations	0.014705882	0.019117647	0.023529412	0.038324421	0.057486631	0.084046346	0.120944742	0.160828877	0.196301248	0.257040998	0.31631016	0.368181818	0.443672014	0.501426025	0.566399287	0.63315508	0.690953654	0.748618538	0.81073975	0.856595365	0.906951872	0.936497326	0.9557041	0.973440285	0.98083779	0.986720143	0.989661319	0.994073084	0.998484848	0.998484848	0.998484848	1	1	1	1	1
Atlantic Class I simulations	0.051693405	0.118226381	0.209937611	0.35802139	0.503475936	0.651158645	0.807664884	0.880080214	0.939438503	0.966087344	0.985204991	0.994117647	0.995588235	0.998529412	1	1	1	1	1	1	1	1	1	1	1	1	1	1	1	1	1	1	1	1	1	1
Atlantic Class II simulations	0.159536542	0.298752228	0.356327986	0.427272727	0.495276292	0.585606061	0.686096257	0.746925134	0.807843137	0.853609626	0.90530303	0.931862745	0.95557041	0.970365419	0.980748663	0.991131907	0.992602496	0.992602496	0.995543672	0.998484848	0.998484848	0.998484848	0.998484848	1	1	1	1	1	1	1	1	1	1	1	1	1
Atlantic DQB1 simulations	0.75271836	0.864973262	0.909581105	0.939215686	0.952540107	0.964304813	0.989572193	0.99701426	0.99701426	0.998484848	0.998484848	1	1	1	1	1	1	1	1	1	1	1	1	1	1	1	1	1	1	1	1	1	1	1	1	1
Atlantic DRB1345 simulations	0.473395722	0.701292335	0.821256684	0.93057041	0.961541889	0.992513369	0.996969697	0.996969697	0.996969697	1	1	1	1	1	1	1	1	1	1	1	1	1	1	1	1	1	1	1	1	1	1	1	1	1	1	1
Atlantic DRB1345&DQB1 simulations	0.326737968	0.453966132	0.532352941	0.603297683	0.684848485	0.789795009	0.87254902	0.931951872	0.942335116	0.968983957	0.979278075	0.989616756	0.995543672	0.998484848	0.998484848	0.998484848	0.998484848	0.998484848	0.998484848	0.998484848	1	1	1	1	1	1	1	1	1	1	1	1	1	1	1	1
AveProv All Loci simulations	0.022018349	0.027522936	0.037614679	0.053669725	0.083944954	0.121559633	0.160091743	0.205504587	0.270183486	0.343577982	0.413302752	0.479816514	0.555504587	0.62706422	0.687614679	0.753211009	0.814220183	0.865137615	0.903669725	0.93440367	0.95733945	0.975688073	0.983027523	0.989908257	0.99266055	0.994036697	0.99587156	0.996788991	0.998623853	0.999541284	0.999541284	1	1	1	1	1
AveProv Class I simulations	0.077981651	0.161009174	0.279816514	0.423853211	0.589908257	0.747706422	0.860550459	0.923853211	0.959174312	0.980733945	0.994954128	0.998623853	0.999082569	1	1	1	1	1	1	1	1	1	1	1	1	1	1	1	1	1	1	1	1	1	1	1
AveProv Class II simulations	0.205963303	0.369266055	0.432568807	0.53440367	0.624311927	0.711926606	0.782568807	0.841284404	0.887155963	0.91559633	0.948165138	0.968807339	0.980733945	0.991743119	0.99587156	0.996788991	0.996788991	0.997706422	0.999082569	0.999541284	0.999541284	0.999541284	0.999541284	0.999541284	0.999541284	0.999541284	0.999541284	1	1	1	1	1	1	1	1	1
AveProv DQB1 simulations	0.842201835	0.922018349	0.93853211	0.966972477	0.977981651	0.98440367	0.994036697	0.999082569	0.999082569	0.999082569	0.999082569	1	1	1	1	1	1	1	1	1	1	1	1	1	1	1	1	1	1	1	1	1	1	1	1	1
AveProv DRB1345 simulations	0.588990826	0.802293578	0.89587156	0.973853211	0.982110092	0.996330275	0.998623853	0.999082569	0.999082569	0.999541284	0.999541284	1	1	1	1	1	1	1	1	1	1	1	1	1	1	1	1	1	1	1	1	1	1	1	1	1
AveProv DRB1345&DQB1 simulations	0.428899083	0.567889908	0.655504587	0.723853211	0.78440367	0.887155963	0.928899083	0.954587156	0.975229358	0.984862385	0.993577982	0.996788991	0.998165138	0.998623853	0.999541284	0.999541284	0.999541284	0.999541284	0.999541284	0.999541284	0.999541284	1	1	1	1	1	1	1	1	1	1	1	1	1	1	1
BC All Loci simulations	0.013934426	0.019677191	0.028698644	0.040587263	0.05862511	0.086509141	0.118897996	0.157857721	0.204995615	0.270194967	0.330874317	0.385831141	0.448556298	0.520297848	0.589172232	0.658879781	0.72653309	0.783927005	0.831476422	0.875757269	0.910195305	0.939715307	0.958576199	0.972928894	0.983999528	0.989332456	0.994253862	0.996306416	0.997535924	0.999588477	0.999588477	0.999588477	0.999588477	0.999588477	0.999588477	1
BC Class I simulations	0.058228766	0.119309519	0.214428591	0.341541861	0.48956183	0.649038656	0.779821898	0.864684949	0.926190717	0.962682993	0.984820886	0.993437563	0.998360656	0.999590164	1	1	1	1	1	1	1	1	1	1	1	1	1	1	1	1	1	1	1	1	1	1
BC Class II simulations	0.157019497	0.294376982	0.355464481	0.445255684	0.528084733	0.608033124	0.695360251	0.763015247	0.825748836	0.86838528	0.909790528	0.938900695	0.965556905	0.980730959	0.991391756	0.993850772	0.995899953	0.997539297	0.999588477	0.999588477	0.999588477	0.999588477	0.999588477	0.999588477	0.999588477	0.999588477	0.999588477	1	1	1	1	1	1	1	1	1
BC DQB1 simulations	0.760974499	0.87495109	0.906525332	0.935630439	0.957358497	0.968427444	0.987696485	0.997949133	0.999178641	0.999588477	0.999588477	0.999588477	0.999588477	0.999588477	0.999588477	0.999588477	1	1	1	1	1	1	1	1	1	1	1	1	1	1	1	1	1	1	1	1
BC DRB1345 simulations	0.492010727	0.713418336	0.843390339	0.938086082	0.959407677	0.993437563	0.997539297	0.998768805	0.999180328	0.999180328	0.999180328	1	1	1	1	1	1	1	1	1	1	1	1	1	1	1	1	1	1	1	1	1	1	1	1	1
BC DRB1345&DQB1 simulations	0.348500641	0.47642515	0.560880051	0.627295419	0.698229103	0.808523916	0.86592795	0.910213857	0.940959995	0.961052081	0.982370303	0.990980233	0.995899953	0.997539297	0.999178641	0.999588477	0.999588477	0.999588477	0.999588477	0.999588477	0.999588477	0.999588477	0.999588477	0.999588477	1	1	1	1	1	1	1	1	1	1	1	1
Canada All Loci simulations	0.022965879	0.039173228	0.057414698	0.090485564	0.134514436	0.184645669	0.247769029	0.323097113	0.414895013	0.505839895	0.592585302	0.670472441	0.744422572	0.812860892	0.866994751	0.904986877	0.943175853	0.965485564	0.978346457	0.989041995	0.994619423	0.998753281	0.999409449	1	1	1	1	1	1	1	1	1	1	1	1	1
Canada Class I simulations	0.124343832	0.293963255	0.465748031	0.645341207	0.798818898	0.896784777	0.958070866	0.982742782	0.995866142	0.999081365	0.999934383	1	1	1	1	1	1	1	1	1	1	1	1	1	1	1	1	1	1	1	1	1	1	1	1	1
Canada Class II simulations	0.323490814	0.536351706	0.617060367	0.727362205	0.804002625	0.877099738	0.919685039	0.945472441	0.970997375	0.980971129	0.992913386	0.99855643	0.99980315	1	1	1	1	1	1	1	1	1	1	1	1	1	1	1	1	1	1	1	1	1	1	1
Canada DQB1 simulations	0.961745407	0.985498688	0.987729659	0.999671916	0.999868766	1	1	1	1	1	1	1	1	1	1	1	1	1	1	1	1	1	1	1	1	1	1	1	1	1	1	1	1	1	1	1
Canada DRB1345 simulations	0.757283465	0.915288714	0.969816273	0.999737533	1	1	1	1	1	1	1	1	1	1	1	1	1	1	1	1	1	1	1	1	1	1	1	1	1	1	1	1	1	1	1	1
Canada DRB1345&DQB1 simulations	0.601246719	0.758727034	0.817979003	0.879855643	0.930971129	0.9832021	0.994422572	0.997703412	0.998425197	0.999278215	1	1	1	1	1	1	1	1	1	1	1	1	1	1	1	1	1	1	1	1	1	1	1	1	1	1
MB All Loci simulations	0.018181818	0.022727273	0.034090909	0.05	0.081818182	0.115909091	0.154545455	0.197727273	0.245454545	0.311363636	0.390909091	0.436363636	0.504545455	0.563636364	0.636363636	0.702272727	0.756818182	0.811363636	0.843181818	0.877272727	0.915909091	0.943181818	0.956818182	0.972727273	0.984090909	0.988636364	0.993181818	0.993181818	0.993181818	0.993181818	0.995454545	0.997727273	0.997727273	0.997727273	1	1
MB Class I simulations	0.063636364	0.154545455	0.268181818	0.459090909	0.597727273	0.727272727	0.852272727	0.913636364	0.954545455	0.965909091	0.988636364	0.995454545	1	1	1	1	1	1	1	1	1	1	1	1	1	1	1	1	1	1	1	1	1	1	1	1
MB Class II simulations	0.206818182	0.359090909	0.422727273	0.490909091	0.577272727	0.661363636	0.75	0.811363636	0.863636364	0.888636364	0.927272727	0.945454545	0.968181818	0.970454545	0.979545455	0.988636364	0.988636364	0.990909091	0.993181818	0.993181818	0.995454545	0.995454545	0.995454545	0.997727273	0.997727273	0.997727273	1	1	1	1	1	1	1	1	1	1
MB DQB1 simulations	0.825	0.895454545	0.922727273	0.947727273	0.961363636	0.965909091	0.990909091	0.995454545	0.995454545	0.995454545	0.997727273	1	1	1	1	1	1	1	1	1	1	1	1	1	1	1	1	1	1	1	1	1	1	1	1	1
MB DRB1345 simulations	0.543181818	0.770454545	0.877272727	0.959090909	0.972727273	0.993181818	0.993181818	0.995454545	0.995454545	0.997727273	1	1	1	1	1	1	1	1	1	1	1	1	1	1	1	1	1	1	1	1	1	1	1	1	1	1
MB DRB1345&DQB1 simulations	0.377272727	0.522727273	0.615909091	0.668181818	0.752272727	0.865909091	0.918181818	0.943181818	0.947727273	0.961363636	0.979545455	0.988636364	0.993181818	0.995454545	0.995454545	0.995454545	0.995454545	0.995454545	0.995454545	0.995454545	1	1	1	1	1	1	1	1	1	1	1	1	1	1	1	1
ON All Loci simulations	0.023573574	0.036486486	0.048198198	0.071771772	0.108258258	0.153003003	0.204804805	0.262612613	0.341591592	0.427327327	0.504354354	0.582132132	0.658258258	0.728978979	0.796846847	0.849099099	0.898498498	0.930930931	0.956756757	0.972672673	0.983183183	0.990840841	0.994294294	0.996846847	0.998198198	0.999249249	0.9996997	0.99984985	1	1	1	1	1	1	1	1
ON Class I simulations	0.103153153	0.224774775	0.370720721	0.541741742	0.714114114	0.834234234	0.922672673	0.96006006	0.985285285	0.997447447	0.99954955	1	1	1	1	1	1	1	1	1	1	1	1	1	1	1	1	1	1	1	1	1	1	1	1	1
ON Class II simulations	0.270720721	0.446696697	0.525825826	0.642192192	0.725975976	0.806156156	0.863663664	0.904204204	0.936636637	0.955405405	0.975675676	0.988588589	0.994144144	0.997147147	0.998948949	1	1	1	1	1	1	1	1	1	1	1	1	1	1	1	1	1	1	1	1	1
ON DQB1 simulations	0.923423423	0.971471471	0.978378378	0.995495495	0.997297297	0.998348348	1	1	1	1	1	1	1	1	1	1	1	1	1	1	1	1	1	1	1	1	1	1	1	1	1	1	1	1	1	1
ON DRB1345 simulations	0.684234234	0.871021021	0.946096096	0.98993994	0.993693694	0.999249249	1	1	1	1	1	1	1	1	1	1	1	1	1	1	1	1	1	1	1	1	1	1	1	1	1	1	1	1	1	1
ON DRB1345&DQB1 simulations	0.530630631	0.683333333	0.74954955	0.813213213	0.874174174	0.952552553	0.977477477	0.987537538	0.992042042	0.996546547	0.998648649	0.999249249	1	1	1	1	1	1	1	1	1	1	1	1	1	1	1	1	1	1	1	1	1	1	1	1
QC All Loci simulations	0.018902439	0.02804878	0.039939024	0.058841463	0.085670732	0.120426829	0.1625	0.211280488	0.277743902	0.35304878	0.425	0.492073171	0.566768293	0.639329268	0.705487805	0.774085366	0.826829268	0.879878049	0.914329268	0.942073171	0.961585366	0.977134146	0.983536585	0.989634146	0.993292683	0.996341463	0.99847561	0.999695122	1	1	1	1	1	1	1	1
QC Class I simulations	0.080182927	0.17347561	0.289939024	0.439634146	0.607621951	0.763109756	0.869207317	0.928353659	0.961280488	0.986890244	0.997256098	0.999695122	1	1	1	1	1	1	1	1	1	1	1	1	1	1	1	1	1	1	1	1	1	1	1	1
QC Class II simulations	0.221036585	0.380182927	0.450304878	0.557621951	0.647865854	0.735060976	0.805792683	0.857012195	0.899390244	0.925	0.952743902	0.973780488	0.98445122	0.992682927	0.996036585	0.997256098	0.99847561	0.999390244	0.999695122	1	1	1	1	1	1	1	1	1	1	1	1	1	1	1	1	1
QC DQB1 simulations	0.861585366	0.933841463	0.946646341	0.972256098	0.983231707	0.987804878	0.994207317	0.999695122	1	1	1	1	1	1	1	1	1	1	1	1	1	1	1	1	1	1	1	1	1	1	1	1	1	1	1	1
QC DRB1345 simulations	0.602743902	0.822560976	0.9125	0.978658537	0.984756098	0.99695122	1	1	1	1	1	1	1	1	1	1	1	1	1	1	1	1	1	1	1	1	1	1	1	1	1	1	1	1	1	1
QC DRB1345&DQB1 simulations	0.449695122	0.590853659	0.667682927	0.730792683	0.798170732	0.896036585	0.935365854	0.96097561	0.973780488	0.985365854	0.996341463	0.998780488	0.999695122	0.999695122	1	1	1	1	1	1	1	1	1	1	1	1	1	1	1	1	1	1	1	1	1	1
SK All Loci simulations	0.015625	0.01875	0.028125	0.040948276	0.069073276	0.091479885	0.107104885	0.132729885	0.163979885	0.218699713	0.253283046	0.327191092	0.404640805	0.455610632	0.512068966	0.559360632	0.617528736	0.683570402	0.725258621	0.804008621	0.857988506	0.892686782	0.921020115	0.946343391	0.962291667	0.974791667	0.984375	0.990625	0.990625	0.996875	1	1	1	1	1	1
SK Class I simulations	0.040948276	0.088678161	0.17108477	0.301106322	0.442837644	0.575265805	0.704130747	0.831070402	0.930186782	0.961968391	0.977801724	0.9875	0.990625	1	1	1	1	1	1	1	1	1	1	1	1	1	1	1	1	1	1	1	1	1	1	1
SK Class II simulations	0.164094828	0.250711207	0.291982759	0.361795977	0.43558908	0.512183908	0.610653736	0.683362069	0.747133621	0.797341954	0.869748563	0.904331897	0.929978448	0.958520115	0.975	0.9875	0.990625	0.99375	0.99375	0.99375	0.99375	0.99375	0.99375	0.996875	0.996875	0.996875	0.996875	1	1	1	1	1	1	1	1	1
SK DQB1 simulations	0.651278736	0.787686782	0.845395115	0.892895115	0.930395115	0.936645115	0.977593391	0.987291667	0.987291667	1	1	1	1	1	1	1	1	1	1	1	1	1	1	1	1	1	1	1	1	1	1	1	1	1	1	1
SK DRB1345 simulations	0.418900862	0.654568966	0.803362069	0.930603448	0.958728448	0.9875	0.99375	0.996875	0.996875	0.996875	0.996875	0.996875	1	1	1	1	1	1	1	1	1	1	1	1	1	1	1	1	1	1	1	1	1	1	1	1
SK DRB1345&DQB1 simulations	0.275502874	0.389806034	0.463390805	0.543110632	0.613038793	0.739841954	0.828175287	0.907988506	0.927270115	0.952801724	0.962176724	0.971551724	0.980926724	0.990625	0.99375	0.99375	0.99375	0.996875	0.996875	1	1	1	1	1	1	1	1	1	1	1	1	1	1	1	1	1
